# Supplementary material for: The Serum Hepatitis B Virus Large Surface Protein as High-Risk Recurrence Biomarker for Hepatoma after Curative Surgery
Source: Int J Mol Sci. 2022 May 11;23(10):5376. doi: 10.3390/ijms23105376 (PMC9140564; doi:10.3390/ijms23105376)
Supplement: Supplementary file 1 [file ijms-23-05376-s001.zip]

Archive with 1 entries (1 files):
- ijms-1702804-supplementary.pdf
